# Supplementary material for: Healthy Behaviors Associated with Changes in Mental and Physical Strength in Urban African American and White Adults
Source: Nutrients. 2021 May 27;13(6):1824. doi: 10.3390/nu13061824 (PMC8226642; doi:10.3390/nu13061824)
Supplement: Supplementary file 1 [file nutrients-13-01824-s001.zip]

Archive with 1 entries (1 files):
- nutrients-1161991-supplementary.pdf
